# Supplementary material for: Pure somatic pathogenic variation profiles for patients with serrated polyposis syndrome: a case series
Source: BMC Res Notes. 2022 Nov 22;15:350. doi: 10.1186/s13104-022-06245-3 (PMC9682711; doi:10.1186/s13104-022-06245-3)
Supplement: Supplementary file 3 — Additional file 3: Table S3. Mutational signature of the single base substitutions (SBS). [file 13104_2022_6245_MOESM3_ESM.xlsx]

## Sheet: Suppl. Table MutSig
Supplementary Table 3. Mutational signature of the single base substitutions (SBS)
Sample ID		C>A	C>G	C>T	T>A	T>C	T>G	SBS No.
		G>T	G>C	G>A	A>T	A>G	A>C
#1-1	SSL (A)	0	3	3	0	3	1	10
#1-2	HP (T)	0	0	7	0	3	1	11
#1-3	SSL (A)	1	2	2	0	0	0	5
#1-4	SSL (A)	0	0	0	3	1	2	6
#1-5	TSA (S)	0	2	5	1	1	1	10
#2-1	SSL (T)	1	2	1	1	2	0	7
#2-2	TA (C)	0	1	4	2	1	1	9
#2-3	SSL (D)	0	0	0	1	0	0	1
#2-4	SSL (T)	1	2	1	1	5	1	11
		3	12	23	9	16	7	70
HP hyperplastic polyp, SSL sessile serrated lesion, TSA traditional serrated adenoma, TA tubuler adenoma, C>G Moderate mutational process activated at different times, C>A Strong exogenous mutational process, C>T Endogenous mutational process.
