# Supplementary material for: Pure somatic pathogenic variation profiles for patients with serrated polyposis syndrome: a case series
Source: BMC Res Notes. 2022 Nov 22;15:350. doi: 10.1186/s13104-022-06245-3 (PMC9682711; doi:10.1186/s13104-022-06245-3)
Supplement: Supplementary file 4 — Additional file 4: Table S4. Mutational signature of the single base substitution. [file 13104_2022_6245_MOESM4_ESM.xlsx]

## Sheet: Suppl. Table MutSig
Supplimentary Table 4 . Mutational signature of the single base substitutions
Single Base Substitutions		Case #1					Case #2
		#1-1 SSL(A)	#1-2 HP(T)	#1-3 SSL(A)	#1-4 SSL(A)	#1-5 TSA(S)	#2-1 SSL(T)	#2-2 TA(C)	#2-3 SSL(D)	#2-4 SSL(T)
1	A[C>A]A									1
2	A[C>A]C
3	A[C>A]G			1
4	A[C>A]T
5	C[C>A]A
6	C[C>A]C
7	C[C>A]G
8	C[C>A]T
9	G[C>A]A
10	G[C>A]C
11	G[C>A]G						1
12	G[C>A]T
13	T[C>A]A
14	T[C>A]C
15	T[C>A]G
16	T[C>A]T
1	A[C>G]A
2	A[C>G]C	1		1		1	1			1
3	A[C>G]G
4	A[C>G]T
5	C[C>G]A
6	C[C>G]C
7	C[C>G]G
8	C[C>G]T
9	G[C>G]A
10	G[C>G]C							1
11	G[C>G]G
12	G[C>G]T	1		1		1	1			1
13	T[C>G]A	1
14	T[C>G]C
15	T[C>G]G
16	T[C>G]T
1	A[C>T]A
2	A[C>T]C
3	A[C>T]G	1						1
4	A[C>T]T					1	1
5	C[C>T]A
6	C[C>T]C
7	C[C>T]G	1	3	1		2		2
8	C[C>T]T					1
9	G[C>T]A
10	G[C>T]C
11	G[C>T]G	1	1
12	G[C>T]T
13	T[C>T]A
14	T[C>T]C
15	T[C>T]G		3	1		1		1
16	T[C>T]T									1
1	A[T>A]A
2	A[T>A]C
3	A[T>A]G
4	A[T>A]T							1
5	C[T>A]A
6	C[T>A]C
7	C[T>A]G				1			1
8	C[T>A]T
9	G[T>A]A
10	G[T>A]C
11	G[T>A]G				2	1	1		1	1
12	G[T>A]T
13	T[T>A]A
14	T[T>A]C
15	T[T>A]G
16	T[T>A]T
1	A[T>C]A		1
2	A[T>C]C	1	1					1
3	A[T>C]G
4	A[T>C]T
5	C[T>C]A
6	C[T>C]C	1								1
7	C[T>C]G				1					2
8	C[T>C]T									1
9	G[T>C]A						1
10	G[T>C]C		1
11	G[T>C]G
12	G[T>C]T					1	1
13	T[T>C]A
14	T[T>C]C	1								1
15	T[T>C]G
16	T[T>C]T
1	A[T>G]A
2	A[T>G]C
3	A[T>G]G		1		1
4	A[T>G]T
5	C[T>G]A
6	C[T>G]C
7	C[T>G]G
8	C[T>G]T							1
9	G[T>G]A
10	G[T>G]C
11	G[T>G]G
12	G[T>G]T
13	T[T>G]A
14	T[T>G]C
15	T[T>G]G				1
16	T[T>G]T	1				1				1
	Total	10	11	5	6	10	7	9	1	11
HP hyperplastic polyp, SSL sessile serrated lesion, TSA traditional serrated adenoma, TA tubuler adenoma
